# Supplementary material for: Deep learning-assisted co-registration of full-spectral autofluorescence lifetime microscopic images with H&E-stained histology images
Source: Commun Biol. 2022 Oct 21;5:1119. doi: 10.1038/s42003-022-04090-5 (PMC9586936; doi:10.1038/s42003-022-04090-5)
Supplement: Supplementary file 4 — Supplementary Data 1 [file 42003_2022_4090_MOESM4_ESM.xlsx]

## Sheet: Sheet1
Tumour
wavelength (nm)	1	2	3	4	5
500	2.0653	2.3277	2.3228	2.4239	2.5895
527	2.0872	1.7696	2.1835	2.6155	2.6295
555	1.7877	1.4794	1.7255	2.2297	2.2976
582	0.8663	0.6119	0.2936	1.6297	1.7327
609	0.0187	0.0197	0	0.1034	0.334
637	0	0	0	0	0.0168
664	0	0	0	0	0.0005
691	0	0	0	0	0
Collagen
wavelength (nm)	1	2
500	2.1348	2.1472
527	1.369	2.1098
555	0.9419	1.7668
582	0.2996	1.3116
609	0	0.3382
637	0	0
664	0	0
691	0	0
Inflammation
wavelength (nm)	1	2
500	2.5182	2.1741
527	2.4435	2.0316
555	2.1672	1.9253
582	1.6718	0.7592
609	0.8418	0.0108
637	0	0
664	0	0
691	0	0
alveolar_septa
wavelength (nm)	1	2	3	4
500	2.1307	2.2265	2.8647	3.1952
527	2.1145	2.1793	2.8163	2.8566
555	1.8385	2.0283	2.4968	2.5453
582	1.6057	1.6966	2.1601	2.1661
609	1.1698	0.945	1.8603	1.7673
637	0.253	0.0632	0.8619	0.7537
664	0.1208	0.0266	0.2753	0.2131
691	0.0003	0.0002	0.0048	0.0007
Stroma
wavelength (nm)	1	2	3
500	2.4355	2.4193	2.6286
527	1.744	2.0835	2.091
555	1.1298	1.9665	2.1998
582	0.0854	1.5346	1.4009
609	0	0.9236	0.3536
637	0	0.31	0.005
664	0	0.1103	0
691	0	0	0
RBC
wavelength (nm)	1	2	3	4	5
500	2.0821	1.998	2.0208	2.1654	2.0148
527	2.0463	1.8397	1.8352	1.8236	1.8504
555	1.7368	1.7134	1.7604	1.6808	1.7637
582	1.4754	1.4194	1.45	1.4422	1.6457
609	1.1665	1.2826	1.2535	1.1581	1.4154
637	0.3137	1.0318	0.5651	0.6034	1.1485
664	0	0.3817	0.0728	0.2124	0.7057
691	0	0	0	0	0.0604
